# Supplementary material for: A linear models approach to optimize carbazole-based dyes for solar cell applications
Source: J Comput Aided Mol Des. 2026 Jul 6;40(1):174. doi: 10.1007/s10822-026-00874-7 (PMC13337791; doi:10.1007/s10822-026-00874-7)
Supplement: Supplementary file 1 — Supplementary Material 1 [file 10822_2026_874_MOESM1_ESM.csv]

Name	Delta_H_f	COSMO_A	COSMO_V	nAcid	ALogP	ALogp2	AMR	apol	naAromAtom	nAromBond	nAtom	nHeavyAtom	nH	nB	nC	nN	nO	nS	nP	nF	nCl	nBr	nI	nX	ATS0m	ATS1m	ATS2m	ATS3m	ATS4m	ATS5m	ATS6m	ATS7m	ATS8m	ATS0v	ATS1v	ATS2v	ATS3v	ATS4v	ATS5v	ATS6v	ATS7v	ATS8v	ATS0e	ATS1e	ATS2e	ATS3e	ATS4e	ATS5e	ATS6e
A1A1	107.25558	925.54	1097.31	1	0.3718	0.13823524	120.3717	149.697236	41	48	118	66	52	0	57	4	2	3	0	0	0	0	0	0	12656.14122	13265.87578	19924.38618	22392.7529	25229.42769	26254.95027	23712.90654	24806.48978	26417.88601	28953.18807	37072.69816	56747.46677	66227.98144	72974.59362	73391.66912	72159.26291	72925.1727	77135.70926	872.911063	956.502992	1657.752884	2193.029212	2483.03322	2568.13287	2614.048616
A1A2	140.46807	813.3	968.15	1	1.4101	1.98838201	97.9612	131.13572	41	48	100	60	40	0	51	4	2	3	0	0	0	0	0	0	11778.36373	12255.006	18652.15997	20598.19047	23062.51073	23614.1451	20332.89085	20747.20669	22351.45335	26039.08172	33154.75736	51124.70956	59296.34292	64933.14573	64080.35209	61091.27553	60252.66309	64102.48547	747.046399	825.848312	1401.751288	1834.574058	2100.339498	2182.105664	2178.993442
A1A3	129.77049	822.33	975.77	1	5.6075	31.44405625	260.4122	133.089306	45	53	103	61	42	0	53	4	2	2	0	0	0	0	0	0	11041.0805	11941.86722	17881.61829	20100.98849	22005.38077	22049.31809	20230.2771	19752.13683	21124.51595	26351.50578	33649.30579	51690.28953	60926.58962	66165.51664	65237.26977	62103.91479	60310.25846	63975.60223	766.82051	846.46528	1435.444708	1903.208414	2188.313352	2278.934989	2277.936468
A1A4	102.16634	805.35	955.57	1	4.4832	20.09908224	252.8083	129.03772	44	52	100	60	40	0	51	4	3	2	0	0	0	0	0	0	11006.48813	11869.18866	17880.52529	19794.17681	22001.47289	22151.24498	20123.79269	20039.38236	21772.72733	25658.69526	32754.74086	50324.67657	58387.9399	63921.55302	63151.20769	60837.08227	59815.2341	63502.46072	751.654266	829.676236	1409.407136	1845.843154	2114.147068	2195.207173	2182.714028
A1A5	162.38223	849.91	1018.07	1	2.0007	4.00280049	105.7547	137.55572	44	52	103	63	40	0	53	4	2	4	0	0	0	0	0	0	13094.73557	13313.67956	20625.24297	22892.58865	24145.39847	25419.76587	22576.9716	23425.71236	22069.0473	27482.89276	35007.26666	54406.21127	62410.45991	67015.12827	66739.94741	63936.15355	62187.46676	64394.66054	770.87128	857.169188	1456.852524	1890.789923	2145.895638	2222.149584	2222.235136
A1A6	72.61724	847.45	1022.74	1	1.1251	1.26585001	110.6238	137.593306	41	48	106	64	42	0	53	4	4	3	0	0	0	0	0	0	12580.8601	13192.14025	20160.21224	23228.64999	25586.91065	26416.43049	24204.50576	24425.3471	24774.47902	27381.06457	35018.6655	54178.34239	63285.34077	69678.53908	69786.93451	68128.37585	67552.93019	69484.91741	802.267791	887.759628	1528.357224	1982.544106	2221.179974	2347.65122	2389.965984
A2A1	140.13356	811.5	971.84	1	1.4101	1.98838201	97.9612	131.13572	41	48	100	60	40	0	51	4	2	3	0	0	0	0	0	0	11778.36373	12255.006	18652.15997	20598.19047	23062.51073	23481.98807	20009.39129	20634.75415	21537.52381	26039.08172	33154.75736	51124.70956	59296.34292	64933.14573	63771.57181	60037.09201	58817.92871	61523.9332	747.046399	825.848312	1401.751288	1834.574058	2100.339498	2181.68278	2156.666496
A2A2	173.74773	700.04	832.87	1	6.4618	41.75485924	237.7923	112.574204	44	52	82	54	28	0	45	4	2	3	0	0	0	0	0	0	10900.58624	11244.13622	17379.93376	18803.62805	20895.59377	20841.18291	16629.37559	16575.47107	17471.09115	23124.97538	29236.81655	45501.95235	52364.70441	56891.69784	54460.25478	48969.10463	46145.41909	48490.70941	621.181735	695.193632	1145.749692	1476.118904	1717.645776	1795.655574	1721.611322
A2A3	162.77904	708.23	842.81	1	6.8414	46.80475396	239.2218	114.52779	45	53	85	55	30	0	47	4	2	2	0	0	0	0	0	0	10163.30301	10930.99744	16609.39208	18306.42606	19838.46382	19276.3559	16526.76184	15580.4012	16464.7529	23437.39944	29731.36499	46067.53232	53994.9511	58124.06875	55617.17246	49981.74388	46203.01446	48421.58498	640.955846	715.8106	1179.443112	1544.75326	1805.61963	1892.484899	1820.554348
A2A4	135.31215	692.58	823.97	1	5.7171	32.68523241	231.6179	110.476204	44	52	82	54	28	0	45	4	3	2	0	0	0	0	0	0	10128.71064	10858.31888	16608.29908	17999.61439	19834.55593	19378.28278	16420.27744	15867.64674	17069.08432	22744.58892	28836.80005	44701.91935	51456.30138	55880.10513	53531.11037	48714.91136	45707.9901	48036.50789	625.789602	699.021556	1153.40554	1487.388	1731.453346	1808.757083	1725.331908
A2A5	195.99276	740.23	883.3	1	6.6266	43.91182756	254.5598	118.994204	47	56	85	57	28	0	47	4	2	4	0	0	0	0	0	0	12216.95808	12302.80978	19353.01677	21098.02622	21978.48151	22646.80368	18873.45634	19253.97673	17188.6851	24568.78642	31089.32586	48783.45406	55478.8214	58973.68037	57119.8501	51813.98265	48080.22276	48782.88448	645.006616	726.514508	1200.850928	1532.334769	1763.201916	1835.699494	1764.853016
A2A6	105.95736	733.93	889.39	1	5.2832	27.91220224	249.1103	119.03179	44	52	88	58	30	0	47	4	4	3	0	0	0	0	0	0	11703.08261	12181.27047	18887.98603	21434.08757	23419.99369	23643.46829	20500.9905	20253.61147	19894.11682	24466.95823	31100.72469	48555.58518	56353.70226	61637.09119	60166.83719	56006.20495	53445.68619	53873.14135	676.403127	757.104948	1272.355628	1624.088952	1838.486252	1961.20113	1932.583864
A3A1	129.34685	819.78	979.25	1	5.6075	31.44405625	260.4122	133.089306	45	53	103	61	42	0	53	4	2	2	0	0	0	0	0	0	11041.0805	11941.86722	17881.61829	20100.98849	22025.18919	22055.86659	19156.52386	18939.20957	19941.52312	26351.50578	33649.30579	51690.28953	60926.58962	66124.88028	64920.69393	61008.08897	58781.04175	61255.04344	766.82051	846.46528	1435.444708	1903.208414	2187.860968	2283.905617	2261.892328
A3A2	162.93242	708.16	837.75	1	6.8414	46.80475396	239.2218	114.52779	45	53	85	55	30	0	47	4	2	2	0	0	0	0	0	0	10163.30301	10930.99744	16609.39208	18306.42606	19858.27223	19415.06142	15776.50816	14879.92649	15875.09046	23437.39944	29731.36499	46067.53232	53994.9511	58083.43239	55609.3769	49940.10159	46108.53213	48221.81965	640.955846	715.8106	1179.443112	1544.75326	1805.167246	1897.878411	1826.837154
A3A3	151.96637	717.03	847.69	1	7.221	52.142841	240.6513	116.481376	46	54	88	56	32	0	49	4	2	1	0	0	0	0	0	0	9426.019775	10617.85866	15838.8504	17809.22408	18801.14227	17850.23441	15673.89441	14286.81902	14828.33343	23749.82349	30225.91342	46633.11229	55625.19779	59315.8033	56766.29458	50952.74084	46180.94614	48109.77117	660.729957	736.427568	1213.136532	1613.387616	1893.1411	1994.707736	1925.78018
A3A4	124.57083	700.94	827.67	1	6.0967	37.16975089	233.0474	112.42979	45	53	85	55	30	0	47	4	3	1	0	0	0	0	0	0	9391.427406	10545.18009	15837.7574	17502.4124	18797.23438	17952.1613	15567.41	14494.10914	15456.89414	23057.01298	29331.34849	45267.49932	53086.54808	57071.83968	54680.23249	49685.90833	45708.51563	47713.43312	645.563713	719.638524	1187.09896	1556.022356	1818.974816	1910.97992	1830.55774
A3A5	185.10105	747.06	886.37	1	7.0062	49.08683844	255.9893	120.94779	48	57	88	58	30	0	49	4	2	3	0	0	0	0	0	0	11479.67485	11989.671	18582.47508	20600.82424	20941.15997	21220.68219	18020.58891	17558.43215	15592.68441	24881.21048	31583.87429	49349.03403	57109.06809	60165.41493	58268.97222	52784.97961	48043.3358	48513.99472	664.780727	747.131476	1234.544348	1600.969125	1850.723386	1937.922331	1870.078848
A3A6	94.12782	742.89	890.65	1	5.6628	32.06730384	250.5398	120.985376	45	53	91	59	32	0	49	4	4	2	0	0	0	0	0	0	10965.79938	11868.13169	18117.44435	20936.88558	22382.67214	22217.34681	19648.12307	18558.06689	17997.56158	24779.38228	31595.27313	49121.16515	57983.94895	62828.82574	61315.95931	56977.20191	53408.79923	53569.08663	696.177238	777.721916	1306.049048	1692.723308	1926.007722	2063.423967	2037.809696
A4A1	100.91741	804	962.99	1	4.4832	20.09908224	252.8083	129.03772	44	52	100	60	40	0	51	4	3	2	0	0	0	0	0	0	11006.48813	11869.18866	17880.52529	19794.17681	22017.34116	22131.001	19205.69885	19332.01432	20524.41199	25658.69526	32754.74086	50324.67657	58387.9399	63818.95872	62674.15732	59285.46829	57726.28995	60361.33691	751.654266	829.676236	1409.407136	1845.843154	2115.641436	2195.325161	2164.6346
A4A2	134.42085	692.46	821.76	1	5.7171	32.68523241	231.6179	110.476204	44	52	82	54	28	0	45	4	3	2	0	0	0	0	0	0	10128.71064	10858.31888	16608.29908	17999.61439	19850.4242	19490.19583	15825.68315	15272.73124	16457.97933	22744.58892	28836.80005	44701.91935	51456.30138	55777.51083	53362.84029	48217.48091	45053.78033	47328.11312	625.789602	699.021556	1153.40554	1487.388	1732.947714	1809.297955	1729.579426
A4A3	123.40173	700.7	830.38	1	6.0967	37.16975089	233.0474	112.42979	45	53	85	55	30	0	47	4	3	1	0	0	0	0	0	0	9391.427406	10545.18009	15837.7574	17502.4124	18793.29424	17925.36882	15723.0694	14599.66836	15435.45159	23057.01298	29331.34849	45267.49932	53086.54808	57009.88174	54519.75797	49230.12017	45148.7882	47204.80368	645.563713	719.638524	1187.09896	1556.022356	1820.921568	1906.12728	1828.522452
A4A4	96.19867	685.57	810.13	1	4.9724	24.72476176	225.4435	108.378204	44	52	82	54	28	0	45	4	4	1	0	0	0	0	0	0	9356.835037	10472.50153	15836.66439	17195.60073	18789.38636	18027.29571	15616.585	14822.86263	16055.9725	22364.20246	28436.78355	43901.88636	50547.89836	54765.91812	52433.69589	47963.28765	44710.80637	46873.9116	630.397469	702.84948	1161.061388	1498.657096	1746.755284	1822.399464	1733.300012
A4A5	156.80625	732.26	870.73	1	5.8819	34.59674761	248.3854	116.896204	47	56	85	57	28	0	47	4	3	3	0	0	0	0	0	0	11445.08248	11916.99244	18581.38208	20294.01256	20933.31194	21295.8166	18069.7639	17951.2369	16175.57328	24188.39996	30689.30936	47983.42106	54570.41838	57859.49337	56022.43561	51062.35893	46988.58401	47620.28819	649.614483	730.342432	1208.506776	1543.603865	1778.503854	1849.341875	1772.82112
A4A6	67.28388	727.66	870.24	1	4.5385	20.59798225	242.9359	116.93379	44	52	88	58	30	0	47	4	5	2	0	0	0	0	0	0	10931.20701	11795.45313	18116.35135	20630.07391	22374.82411	22292.48122	19697.29806	18950.87164	18640.23455	24086.57177	30700.7082	47755.55218	55445.29923	60522.90418	59069.42271	55254.58123	52354.04744	52621.76435	681.010994	760.932872	1280.011476	1635.358048	1853.78819	1974.843511	1940.551968
A5A1	162.47415	848.84	1024.7	1	2.0007	4.00280049	105.7547	137.55572	44	52	103	63	40	0	53	4	2	4	0	0	0	0	0	0	13094.73557	13313.67956	20625.24297	22892.58865	24145.39847	25287.60884	22222.79266	23107.76044	22508.06444	27482.89276	35007.26666	54406.21127	62410.45991	67015.12827	66431.16713	63080.99534	60920.77487	62080.54496	770.87128	857.169188	1456.852524	1890.789923	2145.895638	2221.7267	2200.69075
A5A2	195.63316	739.1	875.72	1	6.6266	43.91182756	254.5598	118.994204	47	56	85	57	28	0	47	4	2	4	0	0	0	0	0	0	12216.95808	12302.80978	19353.01677	21098.02622	21978.48151	22646.80368	18842.77697	19048.47736	18441.63178	24568.78642	31089.32586	48783.45406	55478.8214	58973.68037	57119.8501	52013.00796	48248.26525	49047.32116	645.006616	726.514508	1200.850928	1532.334769	1763.201916	1835.699494	1765.635576
A5A3	184.74777	748.67	885.27	1	7.0062	49.08683844	255.9893	120.94779	48	57	88	58	30	0	49	4	2	3	0	0	0	0	0	0	11479.67485	11989.671	18582.47508	20600.82424	20921.35155	21081.97667	18740.16321	18053.40749	17435.29353	24881.21048	31583.87429	49349.03403	57109.06809	60206.05129	58276.76778	53025.64721	48305.86063	48978.19674	664.780727	747.131476	1234.544348	1600.969125	1851.17577	1932.528819	1864.578602
A5A4	159.93887	730.52	867.28	1	5.8819	34.59674761	248.3854	116.896204	47	56	85	57	28	0	47	4	3	3	0	0	0	0	0	0	11445.08248	11916.99244	18581.38208	20294.01256	20917.44367	21183.90355	18633.67881	18340.65303	18039.62495	24188.39996	30689.30936	47983.42106	54570.41838	57962.08767	56190.70569	51758.8147	47810.83626	48593.11965	649.614483	730.342432	1208.506776	1543.603865	1777.009486	1848.801003	1769.356162
A5A5	217.98532	780.55	927.38	1	7.2172	52.08797584	262.3533	125.414204	50	60	88	60	28	0	49	4	2	5	0	0	0	0	0	0	13533.32992	13361.48334	21326.09977	23392.4244	23061.36925	24452.42445	21086.85772	21726.98302	18159.22573	26012.59746	32941.83516	52064.95577	58592.93839	61055.66291	59779.44542	54857.88598	50183.06893	49339.49623	668.831497	757.835384	1255.952164	1588.550634	1808.758056	1875.743414	1808.87727
A5A6	126.80727	775.77	923.84	1	5.448	29.680704	265.8778	125.45179	47	56	91	61	30	0	49	4	4	4	0	0	0	0	0	0	13019.45445	13239.94403	20861.06904	23728.48575	24502.88143	25449.08906	22714.39188	22726.61776	20864.65746	25910.76927	32953.234	51837.08689	59467.81925	63719.07373	62826.43251	59050.10828	55548.53236	54429.7531	700.228008	788.425824	1327.456864	1680.304817	1884.042392	2001.24505	1976.608118
A6A1	71.86533	845.37	1019.14	1	1.1251	1.26585001	110.6238	137.593306	41	48	106	64	42	0	53	4	4	3	0	0	0	0	0	0	12580.8601	13192.14025	20160.21224	23228.64999	25586.91065	26269.46235	23749.87093	24665.86775	25415.74021	27381.06457	35018.6655	54178.34239	63285.34077	69678.53908	69574.58524	67546.02784	67435.16774	69709.20812	802.267791	887.759628	1528.357224	1982.544106	2221.179974	2349.505264	2376.627502
A6A2	105.22175	736.23	881.11	1	5.2832	27.91220224	249.1103	119.03179	44	52	88	58	30	0	47	4	4	3	0	0	0	0	0	0	11703.08261	12181.27047	18887.98603	21434.08757	23419.99369	23628.65719	20369.85524	20606.58467	21349.30755	24466.95823	31100.72469	48555.58518	56353.70226	61637.09119	60263.26821	56478.04046	54762.65812	56675.98432	676.403127	757.104948	1272.355628	1624.088952	1838.486252	1963.478058	1941.572328
A6A3	94.31599	744.94	890.25	1	5.6628	32.06730384	250.5398	120.985376	45	53	91	59	32	0	49	4	4	2	0	0	0	0	0	0	10965.79938	11868.13169	18117.44435	20936.88558	22362.86373	22063.83017	20267.24149	19611.5148	20042.41474	24779.38228	31595.27313	49121.16515	57983.94895	62869.4621	61420.18588	57490.67971	54820.2535	56571.69494	696.177238	777.721916	1306.049048	1692.723308	1926.460106	2060.307383	2040.515354
A6A4	66.8257	729.05	869.25	1	4.5385	20.59798225	242.9359	116.93379	44	52	88	58	30	0	47	4	5	2	0	0	0	0	0	0	10931.20701	11795.45313	18116.35135	20630.07391	22358.95584	22165.75706	20160.75708	19898.76034	20706.53027	24086.57177	30700.7082	47755.55218	55445.29923	60625.49848	59334.1238	56223.8472	54325.22913	56133.00211	681.010994	760.932872	1280.011476	1635.358048	1852.293822	1976.579567	1945.292914
A6A5	127.53899	776.96	932.66	1	5.448	29.680704	265.8778	125.45179	47	56	91	61	30	0	49	4	4	4	0	0	0	0	0	0	13019.45445	13239.94403	20861.06904	23728.48575	24502.88143	25434.27796	22613.93599	23285.09033	21066.9015	25910.76927	32953.234	51837.08689	59467.81925	63719.07373	62922.86353	59322.91848	56697.4618	56968.15939	700.228008	788.425824	1327.456864	1680.304817	1884.042392	2003.521978	1984.814022
A6A6	36.76152	771.4	933.08	1	4.1046	16.84774116	260.4283	125.489376	44	52	94	62	32	0	49	4	6	3	0	0	0	0	0	0	12505.57898	13118.40472	20396.03831	24064.54709	25944.3936	26430.94257	24241.47015	24284.72507	23772.33323	25808.94107	32964.63284	51609.21801	60342.7001	66382.48454	65969.85062	63515.14078	62062.92523	62058.41626	731.624519	819.016264	1398.961564	1772.059	1959.326728	2129.023614	2152.54487
[truncated: 2,329 more columns]
