# Supplementary material for: A linear models approach to optimize carbazole-based dyes for solar cell applications
Source: J Comput Aided Mol Des. 2026 Jul 6;40(1):174. doi: 10.1007/s10822-026-00874-7 (PMC13337791; doi:10.1007/s10822-026-00874-7)
Supplement: Supplementary file 2 — Supplementary Material 2 [file 10822_2026_874_MOESM2_ESM.csv]

Train set;;;;;;;;;;;;;;;;;;;;;;;;;;;;;;;;;;;;;;;;;;;;;;;;;;;;;;;;;;;;;;;;;;;;;;;;;;;;;;;;;;;;;;;;;;;;;;;;;;;;;;;;;;;;;;;;;;;;;;;;;;;;;;;;;;;;;;;;;;;;;;;;;;;;;;;;;;;;;;;;;;;;;;;;;;;;;;;;;;;;;;;;;;;;;;;;;;;;;;;;;;;;;;;;;;;;;;;;;;;;;;;;;;;;;;;;;;;;;;;;;;;;;;;;;;;;;;;;;;;;;;;;;;;;;;;;;;;;;;;;;;;;;;;;;;;;;;;;;;;;;;;;;;;;;;;;;;;;;;;;;;;;;;;;;;;;;;;;;;;;;;;;;;;;;;;;;;;;;;;;;;;;;;;;;;;;;;;;;;;;;;;;;;;;;;…
;;;;;;;;;;;;;;;;;;;;;;;;;;;;;;;;;;;;;;;;;;;;;;;;;;;;;;;;;;;;;;;;;;;;;;;;;;;;;;;;;;;;;;;;;;;;;;;;;;;;;;;;;;;;;;;;;;;;;;;;;;;;;;;;;;;;;;;;;;;;;;;;;;;;;;;;;;;;;;;;;;;;;;;;;;;;;;;;;;;;;;;;;;;;;;;;;;;;;;;;;;;;;;;;;;;;;;;;;;;;;;;;;;;;;;;;;;;;;;;;;;;;;;;;;;;;;;;;;;;;;;;;;;;;;;;;;;;;;;;;;;;;;;;;;;;;;;;;;;;;;;;;;;;;;;;;;;;;;;;;;;;;;;;;;;;;;;;;;;;;;;;;;;;;;;;;;;;;;;;;;;;;;;;;;;;;;;;;;;;;;;;;;;;;;;;;;;;;;;;…
;Name;PCE;nAcid;ALogP;ALogp2;AMR;apol;naAromAtom;nAromBond;nAtom;nHeavyAtom;nH;nB;nC;nN;nO;nS;nP;nF;nCl;nBr;nI;nX;ATS0m;ATS1m;ATS2m;ATS3m;ATS4m;ATS5m;ATS6m;ATS7m;ATS8m;ATS0v;ATS1v;ATS2v;ATS3v;ATS4v;ATS5v;ATS6v;ATS7v;ATS8v;ATS0e;ATS1e;ATS2e;ATS3e;ATS4e;ATS5e;ATS6e;ATS7e;ATS8e;ATS0p;ATS1p;ATS2p;ATS3p;ATS4p;ATS5p;ATS6p;ATS7p;ATS8p;ATS0i;ATS1i;ATS2i;ATS3i;ATS4i;ATS5i;ATS6i;ATS7i;ATS8i;ATS0s;ATS1s;ATS…
;Dye1;5.64;1;2.8269;7.99136361;179.8692;79.868274;30;36;57;39;18;0;31;2;3;3;0;0;0;0;0;0;8734.303804;8446.179463;13429.05434;15490.31166;12999.72736;12877.62762;12224.74115;12083.62448;11337.00527;16614.66374;20672.9461;31585.11524;34458.8727;34063.37598;33889.09638;32126.91619;28765.71675;26285.44213;441.378315;488.164872;791.543796;956.278101;1009.712072;1031.862856;1028.734824;930.250312;816.27…
;Dye2;4.22;1;2.6146;6.83613316;186.1938;89.167411;31;37;69;42;27;0;36;3;2;1;0;0;0;0;0;0;7349.309833;8000.823594;12172.38843;13105.04791;13685.71637;13853.74888;12584.95581;11638.25065;11795.09768;17845.37087;22593.2982;34152.07975;38820.9917;41278.54692;41762.10592;40713.02373;38146.96235;37851.01824;518.909293;571.231372;954.228992;1245.473626;1345.31326;1396.199002;1464.056642;1426.82547;1350.6…
;Dye3;4.95;1;3.2834;10.78071556;90.7936;113.916099;31;37;93;50;43;0;44;3;2;1;0;0;0;0;0;0;8519.679825;9348.64997;14668.40275;16062.99234;16603.70368;16966.8605;16594.82229;15956.01783;16597.32529;21730.846;27817.21927;43094.17021;51668.70444;54949.05641;54485.47099;54431.30189;54567.01624;57196.16663;686.728845;745.437612;1295.456448;1723.600154;2142.732716;2030.16573;1987.669922;2014.672258;2083.…
;Dye4;6.04;1;3.2472;10.54430784;213.2799;100.440997;36;43;76;47;29;0;40;3;2;2;0;0;0;0;0;0;8956.242045;9372.239574;14482.42803;15738.43481;16060.38893;15627.77048;14556.37844;14025.03029;14666.41702;20198.38321;25522.31454;38739.56173;43303.25645;46138.42619;46300.58357;45110.87071;43121.57824;42787.28797;571.252134;631.868544;1052.881788;1358.677979;1459.295144;1522.435286;1582.80862;1547.924986;…
;Dye8;3.69;1;2.3633;5.58518689;112.6046;51.859102;19;22;40;26;14;0;22;2;2;0;0;0;0;0;0;0;4092.363658;4548.874205;6617.041645;7211.278076;7106.593451;6880.581734;6033.113623;4601.44737;3957.015094;10671.95416;13203.97891;19295.83505;21796.39854;22125.0971;22294.46334;20606.87622;15695.13336;11572.46421;307.056552;330.582916;520.746612;682.813968;721.770412;701.172104;749.932684;664.361096;488.5194;…
;Dye10;2.39;1;3.7833;14.31335889;71.4615;87.881376;24;28;71;39;32;0;34;2;2;1;0;0;0;0;0;0;6869.665862;7268.116561;11423.09556;12180.04786;12289.27834;12053.80563;10710.07005;9587.769495;10679.88506;16910.44162;21356.91633;32825.40748;39053.79857;40514.01132;38755.12859;36001.27886;33676.04522;34977.02205;527.218945;565.426328;960.626864;1274.067834;1633.547204;1468.461444;1353.229026;1297.383488;1…
;Dye11;2.48;1;4.3739;19.13100121;79.255;99.154962;29;34;78;44;34;0;38;2;2;2;0;0;0;0;0;0;8476.598074;8639.532541;13733.13516;14813.43476;14663.95089;13827.82723;12681.49269;11974.54914;13147.55945;19263.45395;24285.93267;37412.88946;43536.06332;45373.89059;43293.60623;40399.12584;38650.6611;39724.31597;579.561786;626.0635;1059.27966;1387.272187;1747.529088;1594.697728;1471.981004;1418.483004;1410.…
;Dye12;7.44;1;0.1282;0.01643524;103.6064;115.762892;28;33;93;49;44;0;42;2;2;3;0;0;0;0;0;0;10091.6588;9963.541104;15029.55698;16963.71398;17722.61638;16957.89738;16998.59041;17688.6877;18308.6599;21865.13624;27709.32504;41166.26786;45735.00105;49553.07136;49927.25179;48985.85046;49349.96255;51156.43804;685.652339;736.101212;1282.537764;1663.026276;1752.62942;1806.227134;1854.565473;1788.838994;178…
;Dye13;3.5;1;4.8897;23.90916609;188.8803;85.59986;34;39;63;43;20;0;36;4;2;1;0;0;0;0;0;0;7538.393434;8164.347663;11575.43104;12529.90242;12873.28613;11866.0495;10703.827;8683.470304;7758.382668;17871.09884;22072.8036;32522.87748;36627.3354;37273.90017;35998.93925;33262.61554;27176.44972;22449.90463;482.081681;530.367728;833.573924;1073.382792;1145.896668;1130.734426;1149.017494;1026.171446;773.102…
;Dye14;2.68;1;5.0845;25.85214025;148.418;76.60779;19;22;64;34;30;0;30;2;2;0;0;0;0;0;0;0;5262.73365;5896.700581;9113.055965;10169.22251;9903.514754;9586.131237;9322.675562;7776.44568;7713.625101;14557.42929;18427.89999;28237.9255;34644.11127;35570.47918;34007.83467;32238.65361;29203.04435;28685.03443;474.876104;504.789156;861.974068;1160.940496;1519.166152;1333.471012;1242.561848;1191.558816;1121.…
;Dye16;4.54;1;2.0398;4.16078404;161.0004;79.402618;24;28;63;37;26;0;31;2;3;1;0;0;0;0;0;0;6686.745116;7002.745527;10347.74745;10972.69845;11084.84185;11120.86858;10253.35892;9510.351049;9342.177739;15669.77922;19579.88803;28864.74045;32612.83714;34044.9524;33757.76097;32176.41199;30333.43616;29683.50328;477.638329;512.62624;852.976128;1075.112082;1171.351872;1220.432494;1195.35225;1106.20409;1088.…
;Dye17;2.52;1;2.0398;4.16078404;161.0004;79.402618;24;28;63;37;26;0;31;2;3;1;0;0;0;0;0;0;6686.745116;7002.745527;10347.74745;11193.2976;11114.16961;10345.55249;10407.8141;9970.832297;9482.036643;15669.77922;19579.88803;28864.74045;32670.59596;34004.22359;33335.6576;31822.14884;30236.14661;29009.0554;477.638329;512.62624;852.976128;1075.144576;1172.046528;1206.02999;1187.515816;1094.512092;1086.35…
;Dye19;2.49;1;2.2875;5.23265625;141.9805;66.853067;24;29;52;33;19;0;28;3;2;0;0;0;0;0;0;0;5159.224753;5979.708602;9184.076158;10576.28958;10580.3334;10101.49988;9735.728198;8536.472874;7443.872982;13611.78847;17281.79455;26769.43562;32223.42924;34175.01635;33193.82562;31569.55102;28044.80429;24397.53783;396.093604;437.726344;727.144408;923.140392;1084.303072;1116.741108;1136.15316;1009.224872;972.…
;Dye20;3.18;1;-3.2367;10.47622689;84.4734;110.163271;24;29;94;47;47;0;42;3;2;0;0;0;0;0;0;0;7207.372239;8338.40476;11939.91965;13606.82954;14419.90122;14939.74472;15342.7108;14922.34901;14960.14304;20411.36994;26423.65643;39409.62302;46285.46035;50070.53244;52634.27759;54477.68897;53809.22691;53531.59297;689.77782;742.587264;1325.495504;1809.883368;1934.070904;2016.542052;2166.561352;2166.272348;2…
;Dye23;2.17;1;-0.0286;8.18E-04;72.6217;88.982134;19;22;76;38;38;0;34;2;2;0;0;0;0;0;0;0;5847.918646;6570.613769;9504.742066;10512.68707;10228.36913;9567.052483;9311.505854;9508.86522;9801.894096;16500.16685;21039.86053;31263.69735;36985.1104;37683.96158;35856.65012;33714.78534;33037.75991;34289.98538;558.78588;591.892276;1033.913176;1404.815768;1626.752684;1544.085788;1470.419768;1284.394304;1345.…
;Dye24;0.98;1;0.3412;0.11641744;70.0012;85.888548;19;22;73;37;36;0;33;2;2;0;0;0;0;0;0;0;5701.622397;6402.135472;9167.785472;10353.26279;10548.04777;9892.751564;9529.599927;9595.206844;9769.601808;16014.48246;20386.87039;29957.71708;35431.36689;37539.27944;37484.67963;35374.34232;33419.00006;33788.75124;537.808436;570.116496;990.361616;1298.849624;1484.937752;1511.382912;1674.392412;1346.195968;13…
;Dye25;2.69;1;-1.6366;2.67845956;60.8107;80.503376;19;22;68;36;32;0;31;2;3;0;0;0;0;0;0;0;5664.9979;6305.242735;8812.541997;9748.900014;9486.105187;9120.517933;9033.942052;8963.005752;9130.943844;15259.50445;19262.83223;27931.44692;32230.34323;33128.61364;32680.03812;31564.75211;30348.25183;30485.83412;509.205264;539.092188;925.241364;1213.524344;1308.51042;1336.994444;1336.998112;1221.220256;1208…
;Dye26;0.98;1;-1.5848;2.51159104;53.4949;76.60779;19;22;64;34;30;0;30;2;2;0;0;0;0;0;0;0;5262.73365;5896.700581;8256.734906;9033.71485;8890.441484;8693.243823;8487.146481;8247.820588;8370.334168;14557.42929;18427.89999;26792.65212;30561.25403;31073.83425;30964.13293;30234.53712;28679.16263;28293.99173;474.876104;504.789156;863.299448;1165.752504;1228.066672;1229.285836;1261.961412;1173.448416;1127…
;Dye27;1.11;1;-0.2584;0.06677056;110.4016;63.380618;13;15;54;28;26;0;24;2;2;0;0;0;0;0;0;0;4393.084668;4838.423382;6717.236992;7299.492335;7130.988729;6644.466822;6124.871378;5560.736299;5600.292171;11891.9929;15004.33521;21639.59017;24463.56122;24715.58446;23969.80743;22554.53852;19987.79624;18529.65676;402.759152;423.535016;730.953232;983.958316;1025.318756;1005.467768;1027.389352;926.993852;831…
;Dye28;5.78;1;0.2647;0.07006609;116.6909;130.756857;33;40;105;56;49;0;48;3;2;3;0;0;0;0;0;0;11158.51989;11394.3755;17572.67255;19738.32846;19719.02634;21839.29619;21543.0123;21019.19477;21802.77294;24804.97054;31787.14068;48469.26184;54967.06704;59372.77797;64427.01591;68947.07423;70797.27742;70997.56313;774.689391;843.24464;1489.155108;1972.96306;2203.26724;2378.087701;2549.340326;2750.799594;281…
;Dye29;5.23;1;0.2647;0.07006609;116.6909;135.610443;35;42;109;58;51;0;50;3;2;3;0;0;0;0;0;0;11449.08026;11707.11792;17909.62914;20077.31718;21010.81116;21185.13547;22579.13962;22479.45789;21891.81149;25714.17184;32863.64772;49775.2421;56335.21479;62150.6747;66233.32079;70725.44488;74228.16429;73800.2501;803.207351;872.560936;1532.706668;2029.951548;2271.692984;2464.20305;2625.343369;2841.001118;29…
;Dye30;5.97;1;-1.8119;3.28298161;161.5119;172.733475;35;42;145;70;75;0;62;3;2;3;0;0;0;0;0;0;13204.63525;13728.85748;20454.08156;23666.44204;25785.84337;26864.21046;28965.40087;30453.75056;30835.39229;31542.38452;40699.52933;61020.75653;70198.49182;78349.08813;85024.5894;92379.63265;99034.34757;101912.9624;1054.936679;1133.870296;2044.70986;2746.861856;3037.145416;3239.442222;3488.883165;3792.1288…
;Dye31;6.09;1;-0.9035;0.81631225;88.414;138.416857;42;50;110;61;49;0;54;3;2;2;0;0;0;0;0;0;10996.26102;11778.34315;17661.61921;19823.28211;22195.27407;25262.29844;27402.03872;28334.92434;28517.46007;26749.29472;34169.80039;51389.44075;58916.84224;66551.70745;76565.84383;87404.36521;94907.48861;97009.36776;811.188638;887.328924;1527.78084;2023.643551;2179.965732;2422.95419;2823.194448;3220.529696;3…
;Dye32;5.55;1;-0.9035;0.81631225;88.414;144.136857;46;55;114;65;49;0;56;5;2;2;0;0;0;0;0;0;11677.18136;12675.59519;18481.94285;20630.03291;24535.14974;28588.73894;29023.27073;29281.16568;29569.10189;28082.95687;35839.01015;54028.90545;62744.30464;71636.44102;82149.12235;92107.42375;98255.91514;101735.1732;846.672942;930.141392;1594.528108;2111.673318;2317.660262;2588.329333;2977.918606;3321.957918…
;Dye34;6.4;1;-0.3129;0.09790641;96.2075;150.556857;49;59;117;68;49;0;58;5;2;3;0;0;0;0;0;0;12993.5532;13734.26875;20455.02585;22924.43109;25618.03748;30052.69455;31295.13728;32725.0368;29599.57211;29526.76791;37691.51946;57310.40716;65858.42164;73718.42356;84525.83144;95166.22469;101120.2037;102193.5733;870.497823;961.462268;1649.629344;2167.889183;2363.216402;2628.317043;3020.074416;3358.878045;3…
;Dye35;5.43;1;2.8487;8.11509169;160.572;77.267032;24;28;60;36;24;0;31;2;2;1;0;0;0;0;0;0;6428.744987;6882.731615;10787.45009;12451.25986;13632.20755;13351.69974;10579.80597;7933.240662;7444.572622;15391.22096;19591.9896;30361.55596;36970.1252;42072.08714;42693.11786;37012.46943;28240.83922;23126.72966;450.849685;493.40424;834.809632;1120.031406;1318.548524;1527.889354;1525.409418;1228.562622;937.9…
;Dye37;2.96;1;4.1139;16.92417321;214.7442;99.814204;34;40;74;46;28;0;39;2;2;3;0;0;0;0;0;0;9642.609411;9625.563575;15407.52928;17718.03366;18381.55267;16899.74294;15145.21279;12695.70893;12027.93377;20097.24562;25450.02228;39536.51992;45934.6547;51791.84568;51770.07316;45880.74084;38106.41812;32695.38746;555.535367;614.678584;1032.115224;1346.440112;1546.512292;1780.361922;1762.990389;1470.362486;…
;Dye38;4.61;1;3.7725;14.23175625;199.7687;94.260618;33;39;71;45;26;0;37;4;2;2;0;0;0;0;0;0;8716.597539;9151.399632;13917.81333;15891.39757;18346.75579;18452.16184;14172.46061;11486.86079;11693.27924;19077.89544;24190.2157;37588.50265;45279.85236;52016.69998;52814.87403;46113.37495;36621.64046;32809.40046;538.67683;596.85388;1000.209696;1321.265526;1570.224938;1819.500781;1798.885554;1451.122854;11…
;Dye40;6.93;1;-1.5134;2.29037956;64.1026;84.825376;22;26;71;39;32;0;33;2;4;0;0;0;0;0;0;0;6209.494143;6978.098955;10157.01831;11504.18721;12683.47614;13664.6668;13367.13912;11932.99168;11243.71717;16322.92903;20715.32503;30563.30696;35820.42091;40201.01096;44123.75792;45787.84054;43362.67211;39577.28948;537.638012;574.240988;988.091156;1286.561004;1432.397428;1609.779696;1752.732668;1818.107484;17…
;Dye41;7.54;1;-2.8161;7.93041921;142.3314;158.967924;32;38;133;65;68;0;57;2;3;3;0;0;0;0;0;0;12535.97415;12802.40101;18868.01875;21774.40726;23975.61322;25205.52238;26079.16102;26828.20283;28048.35785;29180.29041;37421.21637;55438.00679;63438.00061;71200.60256;77310.92362;81476.79928;84146.55528;85537.96998;973.354931;1040.099888;1860.662124;2470.25786;2665.976794;2872.24867;3092.028775;3255.34272…
;Dye42;3.64;1;3.0318;9.19181124;245.3;138.664787;31;37;117;58;59;0;52;3;2;1;0;0;0;0;0;0;9690.049817;10696.47635;16218.07105;17637.04617;18129.84952;18474.87069;18272.71291;17878.61072;19035.57578;25616.32112;33041.14035;50402.5471;59723.0912;63128.10502;62769.66024;62543.18963;62629.53578;66059.69286;854.548397;919.643852;1637.292512;2226.679354;2645.473228;2528.63725;2488.439654;2470.348142;2518…
;Dye43;4.8;1;1.57;2.4649;121.8799;149.938373;36;43;124;63;61;0;56;3;2;2;0;0;0;0;0;0;11296.98203;12067.89233;18528.11065;20270.43307;20504.52208;20248.89229;20244.13554;20265.39037;21844.91533;27969.33346;35970.15669;54990.02908;64205.35595;67987.98429;67308.13788;66941.03661;67604.15167;71089.87301;906.891238;980.281024;1735.945308;2339.883707;2759.455112;2654.873534;2607.191632;2591.447658;2653.…
;Dye45;4.62;1;1.57;2.4649;121.8799;163.165545;42;50;134;69;65;0;62;3;2;2;0;0;0;0;0;0;12166.63101;13126.16953;20067.60856;22225.25473;22172.23658;21092.82909;22155.2191;22022.57313;22723.81389;30634.76984;39393.72147;60143.09103;70360.80757;74080.37784;72945.10237;72390.90094;72905.20119;75975.94937;979.00819;1061.535164;1868.291524;2521.710389;2962.873968;2862.552286;2800.392624;2766.249244;2806.…
;Dye46;1.77;1;2.3633;5.58518689;112.6046;51.859102;19;22;40;26;14;0;22;2;2;0;0;0;0;0;0;0;4092.363658;4548.874205;6617.041645;7211.278076;6985.527442;6473.019611;5312.809082;3458.678495;2911.397489;10671.95416;13203.97891;19295.83505;21796.39854;21899.96968;21284.46961;18520.37546;12782.99047;9339.88603;307.056552;330.582916;520.746612;682.813968;721.746696;699.504284;718.948568;603.712028;388.559…
;Dye48;7.69;1;-3.7871;14.34212641;152.4254;178.213096;39;46;147;75;72;0;65;5;2;3;0;0;0;0;0;0;14027.78758;15034.68771;22360.65509;25266.90553;27837.95958;28735.64277;27398.49991;29507.65433;33356.35375;33237.39609;43409.81656;66937.28408;77614.97934;84972.21458;88788.12628;89673.7504;92397.83764;98906.53576;1084.524571;1185.069048;2159.587108;2974.119515;3218.965926;3423.922825;3557.262724;3558.46…
;Dye49;3.52;1;3.423;11.716929;247.7402;139.998373;30;34;119;58;61;0;52;3;2;1;0;0;0;0;0;0;9692.081945;10576.4264;15689.44292;16970.20998;17412.81323;17562.72587;16317.47893;15366.95994;16835.6616;25678.48861;32847.09668;49167.42596;58071.07976;61376.89731;61643.16837;59304.94422;56581.22057;59180.2165;867.985325;926.3386;1635.600976;2233.206662;2635.373848;2564.739872;2520.548478;2449.785984;2409.…
;Dye50;4.1;1;1.57;2.4649;121.8799;151.271959;35;40;126;63;63;0;56;3;2;2;0;0;0;0;0;0;11299.01416;11947.84238;17999.48252;19603.59688;19787.48579;19336.74747;18288.90156;17753.73959;19303.33599;28031.50094;35776.11302;53754.90794;62553.34451;66236.77658;66181.64602;63702.7912;61555.83645;63927.51042;920.328166;986.975772;1734.253772;2346.411015;2749.355732;2690.976156;2639.300456;2570.8855;2544.247…
;Dye51;5.12;1;2.1606;4.66819236;129.6734;162.545545;40;46;133;68;65;0;60;3;2;3;0;0;0;0;0;0;12905.94637;13319.25836;20309.52211;22236.98378;22162.15835;21110.76907;20882.88574;20129.42821;21077.35759;30384.51328;38705.12936;58342.38992;67035.60926;71096.65585;70720.12366;68173.21564;66446.79947;68465.98806;972.671007;1047.612944;1832.906568;2459.615368;2863.337616;2817.21244;2758.129449;2691.58584…
;Dye52;3.34;1;-0.5907;0.34892649;90.1901;107.677341;29;34;86;49;37;0;40;4;3;2;0;0;0;0;0;0;9415.518543;9552.788926;14182.40353;15620.10018;16122.56655;15971.7941;15144.56174;15211.05404;16562.89574;20875.67437;26083.89605;38260.20016;42653.66721;45153.87263;45305.41626;43843.28156;43204.32997;44408.28454;641.834734;686.678704;1166.12514;1505.029583;1570.1478;1644.952056;1670.526034;1578.015256;156…
;Dye53;5.98;1;0.4431;0.19633761;159.654;169.347924;38;46;139;71;68;0;60;4;3;4;0;0;0;0;0;0;14389.00221;14549.94698;21976.86374;25514.14518;27651.99548;27976.09442;29704.15007;32343.63432;32135.30638;31534.2467;40616.2371;61381.53965;69717.25025;76966.11969;79676.47325;83214.7323;89517.21904;94382.87407;1025.1236;1107.317228;1976.116956;2626.908081;2896.178328;3018.596538;3201.219714;3338.355634;35…
;Dye54;6.48;1;-1.3369;1.78730161;104.4039;132.677236;35;42;110;58;52;0;50;5;2;1;0;0;0;0;0;0;9785.785161;10839.77959;16178.93649;17971.83646;18587.12909;19764.60289;19898.31053;19034.06506;18736.84961;25007.24571;32136.73824;48346.23346;55971.33658;59985.66672;63458.9641;66998.23657;67018.31465;65714.66699;806.122925;875.164144;1538.113788;2069.16439;2302.66988;2436.43623;2535.27899;2659.67495;261…
;Dye55;7.03;1;-2.0816;4.33305856;98.2295;130.579236;35;42;110;58;52;0;50;5;3;0;0;0;0;0;0;0;9013.909562;10453.96225;15407.30181;17344.54198;17783.11543;18623.70975;19271.33727;18439.14956;18109.55513;24626.85925;31736.72174;47546.20046;55208.75679;59077.26369;62567.23219;66392.4361;66364.10489;64952.0872;810.730792;878.992068;1545.769636;2080.326148;2313.938976;2449.390672;2543.139756;2667.22346;2…
;Dye56;9.2;1;-0.6692;0.44782864;107.4034;142.758064;40;47;113;65;48;0;54;2;6;3;0;0;0;0;0;0;12850.76451;13280.45082;20129.87323;23766.84314;26993.82457;30671.92095;33900.74814;37258.36408;37872.33261;27937.23715;35672.31035;53642.51988;62415.66199;71630.93084;80948.19337;89775.95635;100846.8728;107648.4145;856.419251;935.329004;1630.27494;2160.900612;2368.282776;2722.42838;3078.305701;3425.609116;…
;Dye58;7.26;1;-4.298;18.472804;123.2454;170.41951;42;51;143;73;70;0;64;6;2;1;0;0;0;0;0;0;12020.98412;13674.26179;19427.38083;22242.87933;25402.05545;27563.44659;29377.74492;29530.81618;30294.42448;31770.38765;41170.65305;61865.50115;72606.35369;81244.60157;89188.1701;97162.12713;101705.2988;106521.4259;1049.542601;1142.467604;2040.194744;2769.408588;3013.746564;3253.778136;3597.060316;3812.514914…
;Dye59;0.57;1;3.3761;11.39805121;204.9071;94.524239;33;38;70;47;23;0;38;3;4;2;0;0;0;0;0;0;9173.553421;9395.396782;14831.15866;16902.87891;17832.51681;16542.69912;14101.86515;14192.80762;14040.31145;19597.62849;24592.32004;37722.90895;43648.29272;46704.51003;45248.22449;40399.83857;36829.00353;35923.59206;542.56375;594.149488;979.901348;1267.673879;1391.204646;1475.8743;1440.456316;1269.95084;1135…
;Dye60;0.92;1;-0.4253;0.18088009;102.068;147.920478;49;59;115;69;46;0;59;4;4;2;0;0;0;0;0;0;12422.66548;13496.64882;21386.30764;25713.57503;27505.92894;27907.72051;26252.49339;27111.41673;28470.28622;29449.72372;37935.1821;59434.53239;71691.56285;79737.72864;82958.55391;81411.83193;79132.10342;80861.02053;865.640894;957.599064;1661.7706;2229.496387;2528.146758;2812.674704;2997.35558;2900.333788;27…
;Dye61;6.44;1;0.659;0.434281;99.183;145.224029;42;47;117;64;53;0;58;3;2;1;0;0;0;0;0;0;10549.53816;11922.21091;18443.49382;21748.01309;23583.1638;23401.9839;21586.57629;22005.53415;24665.62551;27970.92007;36164.37276;56179.56039;69292.30829;79048.43721;80614.2445;76576.28687;75063.37955;83963.93195;859.480709;944.802704;1648.050336;2235.791894;2640.465848;3074.49275;3195.68779;2873.368958;2819.851…
;Dye62;4.77;1;1.2496;1.56150016;106.9765;156.497615;47;53;124;69;55;0;62;3;2;2;0;0;0;0;0;0;12156.47037;13293.62689;20753.53342;24381.39999;25957.83636;25176.0055;23557.99892;24392.3138;27536.94485;30323.9324;39093.38911;60767.04236;73774.57304;83908.31648;85152.72215;80974.13385;80037.99543;88900.20169;911.82355;1005.439876;1746.703132;2348.996247;2754.447732;3200.729034;3314.439768;2994.468474;2…
;Dye63;4.38;1;2.1168;4.48084224;88.8233;122.056857;32;38;102;53;49;0;48;3;2;0;0;0;0;0;0;0;8074.989093;9372.467783;14285.27815;16179.90296;16223.8943;15829.09855;15933.4811;15952.58088;17192.01801;23014.63883;29617.74798;45486.8444;55370.30664;58202.1691;57218.23506;55795.77132;55750.08738;60416.92311;748.457844;809.60614;1414.608884;1918.036804;2356.575968;2239.9686;2181.264216;2065.02534;2139.98…
;Dye66;4.3;1;3.9562;15.65151844;163.5126;72.452688;28;33;51;35;16;0;28;2;2;3;0;0;0;0;0;0;8043.511312;7604.844946;12047.68033;12752.64275;12921.43572;11754.78565;10183.22081;8821.020029;8813.583538;15065.55477;18567.46316;27886.0447;29100.69297;30573.42608;29223.45432;25782.58482;22404.47586;20498.59614;391.968123;431.240292;684.453312;839.394608;860.271088;867.174362;849.395803;743.928184;632.452…
;Dye67;4.86;1;6.133;37.613689;284.2176;126.22779;54;65;91;61;30;0;52;4;2;3;0;0;0;0;0;0;11912.46721;12534.63979;19887.57231;21916.15701;22737.60168;21996.6372;20596.28376;20157.46455;21788.42766;26151.76118;33111.27752;51044.4368;57050.5661;62115.99716;63261.68276;61024.3832;57034.23541;57666.30766;687.402275;779.5649;1275.535304;1639.249752;1773.899816;1872.407386;1995.048795;1906.933568;1727.871…
;Dye68;6.25;1;-2.0323;4.13024329;112.9679;151.891959;37;44;127;64;63;0;58;3;2;1;0;0;0;0;0;0;10559.6988;11754.75355;17121.19788;19308.66283;21792.06169;25090.6091;27168.06302;28626.83155;30214.32284;28281.75751;36464.70512;54393.28475;63704.88867;71367.60998;80435.56116;90636.23765;99431.74431;106431.3528;926.665349;1000.897992;1770.213204;2375.697486;2574.698832;2840.906226;3124.552526;3484.43773…
;Dye69;8.09;1;-1.2089;1.46143921;138.0249;167.799889;37;44;143;70;73;0;62;5;2;1;0;0;0;0;0;0;11539.30802;12885.25289;18660.82598;21349.6116;24255.18199;27182.65973;28539.49516;30077.73226;32906.05224;30773.29091;39538.13358;58594.18685;69912.05591;80652.32352;90594.74961;97639.26372;103483.8775;111728.2213;1044.415325;1124.698656;2003.063284;2669.952382;2915.13556;3394.787418;3697.294758;3758.9538…
;Dye70;6.98;1;-2.2489;5.05755121;115.4861;153.495959;37;44;129;66;63;0;58;3;4;1;0;0;0;0;0;0;11071.6348;12234.88126;17713.20494;19780.56124;22400.22649;25848.12926;27777.39013;29278.24325;31300.35047;28714.53906;36828.58933;54384.70221;63282.59655;71752.12119;82432.94196;92396.15798;99285.00729;104997.6358;953.368781;1025.952496;1809.668588;2395.816822;2522.808272;2852.374514;3274.531062;3572.4303…
;Dye71;7.58;1;-6.2845;39.49494025;151.6661;190.618991;37;44;165;78;87;0;70;3;4;1;0;0;0;0;0;0;12827.18979;14256.62082;20037.70739;22229.40191;24828.82249;28484.48247;30738.50716;32312.00281;34289.74594;34542.75175;44664.47094;65347.26755;75188.04787;83126.6231;93717.38802;104613.5794;112190.8484;117568.8654;1205.098109;1287.261856;2322.422684;3150.715286;3290.23128;3538.42505;3923.51159;4264.11663…
;Dye73;7.01;1;3.6872;13.59544384;257.1751;120.676548;40;47;93;57;36;0;46;2;6;3;0;0;0;0;0;0;11684.45877;11692.52455;17787.32875;21046.88902;23442.8806;25549.63009;26482.44486;26394.13939;26191.9357;24176.097;30060.30193;44782.05653;51857.49088;59314.01083;63925.93156;65116.42164;66516.30607;69772.63848;715.473555;774.51226;1282.994668;1501.558316;1745.846632;2045.850628;2182.739381;2181.009596;217…
;Dye74;8.01;1;-0.464;0.215296;130.9982;157.79958;40;47;129;69;60;0;58;2;6;3;0;0;0;0;0;0;13440.01376;13714.26412;20287.35105;23543.00028;26354.50626;29419.52758;32388.2492;34824.61155;36393.13302;30004.30969;37896.18355;55392.36421;62524.91456;69801.3228;77531.96152;85183.51855;94064.75081;102428.8293;967.202883;1035.82162;1796.308092;2281.785532;2363.328904;2588.72842;2794.806949;3164.882308;3503…
;Dye76;4.23;1;0.1282;0.01643524;103.6064;115.762892;28;33;93;49;44;0;42;2;2;3;0;0;0;0;0;0;10091.6588;9963.541104;15029.55698;16963.71398;17722.61638;17420.62854;17753.926;18060.28411;18738.81724;21865.13624;27709.32504;41166.26786;45735.00105;49553.07136;50435.26543;50619.90633;51743.26639;54343.94065;685.652339;736.101212;1282.537764;1663.026276;1752.62942;1806.30706;1860.301531;1876.787594;1894…
;Dye77;5.97;1;4.5311;20.53086721;179.3908;84.307032;30;35;64;40;24;0;35;2;2;1;0;0;0;0;0;0;7005.801471;7604.05222;11939.53093;12999.22662;13325.8219;13419.80295;12168.16757;11321.31453;11395.04275;17085.28856;21709.5741;33687.52369;39353.6435;41604.00026;40940.18691;38966.61751;36583.63774;36386.28369;481.011749;531.10682;881.696832;1161.972122;1354.82378;1363.280594;1379.972766;1236.045278;1187.8…
;Dye79;5.02;1;4.5311;20.53086721;179.3908;84.307032;30;35;64;40;24;0;35;2;2;1;0;0;0;0;0;0;7005.801471;7604.05222;11939.53093;12999.22662;13204.75589;12770.10881;11052.40799;10441.6714;10728.52322;17085.28856;21709.5741;33687.52369;39353.6435;41378.87284;39479.93836;35984.85964;33201.66179;33989.91506;481.011749;531.10682;881.696832;1161.972122;1354.800064;1361.565342;1354.438462;1172.598954;1080.…
;Dye81;3.87;1;5.4881;30.11924161;207.0405;94.440618;36;40;71;45;26;0;40;2;2;1;0;0;0;0;0;0;7729.154204;8349.587001;12343.03366;13029.53718;13482.4083;14437.39436;13228.65143;11165.07907;10150.72241;19265.04056;24056.63185;35495.42119;39769.6192;41462.05685;43937.82363;43639.7213;38328.0059;32586.57968;532.151257;583.044664;927.6434;1216.51817;1299.058668;1357.452082;1473.192182;1461.747698;1240.68…
;Dye82;3.76;1;5.6315;31.71379225;216.7955;100.434204;35;40;75;47;28;0;41;2;2;2;0;0;0;0;0;0;8903.294053;9288.210618;14586.52712;15007.37554;15172.48603;15703.08171;13767.08534;12433.61571;12532.74156;20347.50219;25715.09748;39580.98594;44848.59232;46830.8976;45318.51055;42243.97041;38883.15978;39080.43384;561.87255;621.060288;1023.901188;1332.031738;1523.765856;1537.382823;1532.127298;1355.80001;1…
;Dye83;7.1;1;1.7976;3.23136576;143.4126;75.274204;19;21;62;34;28;0;30;2;2;0;0;0;0;0;0;0;5260.701522;5872.486405;8206.274426;8858.124105;8428.354625;8017.518567;7539.239027;6451.233261;6154.458424;14495.2618;18198.42676;26271.53816;29690.67768;29418.39159;28532.04673;27358.13807;24557.03273;22858.43327;461.439176;490.553892;821.391992;1096.947476;1157.61754;1129.475132;1132.837996;1058.359396;930.…
;Dye84;8.48;1;-2.4729;6.11523441;122.9299;128.66565;24;27;106;56;50;0;47;4;3;2;0;0;0;0;0;0;10439.59229;11044.68725;16849.63214;18396.51342;20225.66236;19449.93891;18642.61525;18256.9175;18797.31557;24275.4651;31315.12864;47710.26323;54324.8138;57870.59036;59674.90035;58577.90104;56918.52088;56842.72489;788.676842;855.387452;1536.831608;2085.610808;2189.008617;2242.277136;2381.04253;2275.529346;21…
;Dye85;4.69;1;-3.0635;9.38503225;115.1364;130.619236;25;28;109;57;52;0;49;4;3;1;0;0;0;0;0;0;9702.309056;10731.54847;16079.09046;18119.91058;19076.32312;18360.01705;17648.75564;16599.32549;16892.81083;24587.88916;31809.67707;48275.8432;56012.81931;59045.36195;60702.65623;59575.13877;57315.76709;57282.28794;808.450953;876.00442;1570.525028;2154.277658;2277.307244;2330.05025;2466.202688;2344.591232;…
;Dye86;4.65;1;-1.781;3.171961;236.1485;140.95158;28;33;118;58;60;0;49;4;2;3;0;0;0;0;0;0;11510.15677;11551.52743;16996.33271;18903.07019;19579.22815;19714.82723;20449.81493;20363.05596;21486.19086;25813.72281;32946.73694;48070.84457;52815.9608;56224.71544;57572.33911;59055.88947;60096.11522;61689.13093;866.334647;922.7688;1648.663528;2185.900776;2253.939942;2273.227492;2359.699411;2388.501964;2382…
;Dye87;3.96;1;5.9585;35.50372225;200.15;97.821376;29;35;76;44;32;0;38;2;2;2;0;0;0;0;0;0;8474.565946;8759.582486;14261.76329;15480.27095;15357.78907;14870.03497;14530.32213;13638.71703;13633.02964;19201.28646;24479.97634;38648.0106;45188.07475;46926.70881;44679.30188;44150.57854;43546.99641;41378.08317;566.124858;619.368752;1060.971196;1380.744879;1750.111668;1571.682118;1448.036368;1531.728788;15…
;Dye89;7.52;1;0.2647;0.07006609;116.6909;128.103271;33;40;103;56;47;0;46;5;2;3;0;0;0;0;0;0;11260.35162;11474.02518;17672.07195;20061.56372;21316.4057;21039.44955;21013.60201;21272.94221;21754.16934;24382.3976;31197.26199;47420.08656;53393.64617;57482.58588;58114.65104;60102.74335;61889.75744;61514.2271;766.574703;834.331616;1468.266532;1925.428268;2133.754236;2212.325672;2206.917157;2321.553154;2…
;Dye90;8.51;1;-0.1192;0.01420864;263.4318;146.664787;0;0;121;62;59;0;52;5;2;3;0;0;0;0;0;0;12138.12911;12484.89496;18944.29815;21856.12615;23362.25664;23713.46176;24478.36884;25031.16724;26052.54264;27296.50394;35115.2028;53042.84377;60325.28468;65298.90636;66998.72406;70797.93291;73814.01334;74290.02492;892.439367;964.986296;1724.268128;2283.883422;2516.424242;2596.695992;2618.317141;2815.83791;2…
;Dye91;7.58;1;-1.334;1.779556;114.2185;186.854338;59;71;149;83;66;0;74;4;3;2;0;0;0;0;0;0;14348.94845;15830.59031;23972.70206;27523.38492;31131.13832;34209.67784;34066.0664;34901.25828;36209.97387;36145.59387;46558.20776;70819.98446;83716.00545;92628.94972;101432.1599;107460.5802;111289.0818;113880.0848;1086.32927;1196.363764;2068.326064;2782.826014;3099.060154;3389.491622;3567.612642;3807.743389;…
;Dye93;6.33;1;-0.699;0.488601;134.6852;148.650822;39;48;118;64;54;0;54;4;2;4;0;0;0;0;0;0;13251.19246;13378.92901;20975.6142;26275.36082;26807.32593;30124.69655;30404.37182;31812.24538;28486.09118;28279.4146;36422.45472;55977.3713;64875.09401;69922.62598;75613.1434;81510.73426;85030.96822;83685.48021;859.033364;942.391716;1669.232732;2194.507841;2366.880012;2457.722694;2603.84837;2843.743569;2948.…
;Dye94;7.77;1;-0.1084;0.01175056;142.4787;157.270822;44;54;123;69;54;0;56;6;2;5;0;0;0;0;0;0;14959.9564;14902.06225;22859.51215;28246.55095;30237.09076;33896.29126;31767.10402;32055.77158;29189.56034;30209.85399;38673.62309;59506.70846;69032.60794;76044.61123;81445.10579;84403.15154;84528.60621;83134.30276;903.261517;993.903512;1745.700156;2266.813765;2494.984298;2650.745509;2762.064234;2900.34872…
;Dye95;5.23;1;-0.1084;0.01175056;142.4787;165.644408;48;59;129;73;56;0;60;6;2;5;0;0;0;0;0;0;15539.04501;15647.59703;24105.97744;29715.49852;31521.87416;35368.18664;34957.72655;36940.16484;33056.50887;31966.08908;41020.68083;63204.31798;73184.82116;79867.23882;85885.2909;91410.45725;94321.13074;92623.02603;946.860509;1045.841356;1834.632796;2395.741961;2618.556426;2749.426829;2882.842466;3098.5000…
;Dye96;5.23;1;-0.8222;0.67601284;151.261;152.65158;35;43;124;64;60;0;54;4;2;4;0;0;0;0;0;0;13257.28884;13307.30742;20746.11507;26430.74646;28989.68162;32994.03906;30564.65261;31054.90119;29427.4874;28465.91707;36687.35752;56384.20505;66937.36737;75942.3471;84534.60664;88476.97332;89254.71957;89015.9301;899.344148;977.556992;1751.265556;2321.253221;2587.85866;2880.251074;3089.114846;3283.636241;338…
;Dye97;5.3;1;1.4177;2.00987329;94.1824;120.568927;37;45;93;54;39;0;46;3;2;3;0;0;0;0;0;0;10859.83101;11129.0405;17491.89664;19836.77324;19900.4235;20508.6809;19384.62989;17911.09926;18629.51546;23647.0993;30216.25761;46609.93343;53115.78955;56457.616;57688.98461;57499.9826;55003.70513;53935.1642;692.423719;764.527804;1321.549;1717.911471;1889.162484;2019.272459;2050.709632;2012.287602;1889.788835;…
;Dye98;5.65;1;-0.737;0.543169;87.5079;117.876099;33;39;96;53;43;0;45;5;2;1;0;0;0;0;0;0;9056.336044;10029.57031;15243.94742;17390.16494;19552.05385;19687.84857;16494.07369;14601.46664;14936.41704;22640.99125;29150.88142;44541.31213;53166.77186;59839.34667;61651.27854;56848.39623;49704.25266;47401.1234;714.672633;780.921916;1363.220232;1830.830722;2061.758398;2308.060548;2327.042508;2051.553498;185…
;Dye100;7.15;1;-0.1464;0.02143296;95.3014;129.149685;38;45;103;58;45;0;49;5;2;2;0;0;0;0;0;0;10663.26826;11400.98629;17553.98702;19621.58944;22227.76215;22250.21234;18770.44562;17348.27193;17375.05645;24994.00358;32079.89776;49128.79411;57634.21798;64780.73449;66302.10389;60869.10581;53904.6031;51490.67441;767.015474;841.559088;1461.873028;1943.990554;2176.961128;2427.945258;2421.172494;2146.26100…
;Dye102;5.82;1;0.0195;3.80E-04;116.9374;142.657236;38;45;114;62;52;0;53;4;2;3;0;0;0;0;0;0;12079.08474;12544.55518;18772.30534;21711.94692;25235.23199;26459.81748;22816.97322;22162.02069;22704.3485;27259.12046;34955.11366;53421.49905;63610.57549;72815.85617;75795.71254;72475.44066;67630.14873;66824.26741;842.748999;918.800412;1610.865684;2151.335666;2450.791396;2710.030692;2755.445666;2613.746611;…
;Dye103;6.1;1;3.361;11.296321;199.5167;95.78779;32;39;75;45;30;0;38;4;2;1;0;0;0;0;0;0;7837.082316;8686.12321;13580.8056;15471.83738;17739.96125;19153.67536;18714.16088;17044.37721;15059.16925;19028.97008;24324.05609;37629.12648;44710.45905;52076.33137;57233.62985;59840.48404;58024.05729;52855.19868;564.347353;626.436956;1071.970116;1367.372442;1532.39426;1788.293118;2062.701238;2171.757408;2130.1…
;Dye104;5.5;1;2.6163;6.84502569;193.3423;93.68979;32;39;75;45;30;0;38;4;3;0;0;0;0;0;0;0;7065.206717;8300.305868;12809.17092;14844.5429;16935.94759;18012.78222;18087.18762;16240.68477;13869.33825;18648.58362;23924.03959;36829.09349;43947.87926;51167.92835;56341.89793;59234.68356;57272.43357;51546.77915;568.95522;630.26488;1079.625964;1378.5342;1543.663356;1801.24756;2070.562004;2179.725512;2145.21…
;Dye105;5.11;1;3.7406;13.99208836;200.9462;97.741376;33;40;78;46;32;0;40;4;2;0;0;0;0;0;0;0;7099.799086;8372.984429;12810.26392;15195.23454;16992.58441;17963.5887;18185.72886;16150.0457;13376.45292;19341.39414;24818.60453;38194.70645;46398.46456;53265.9216;58262.51756;60941.97845;58523.2543;52837.82363;584.121464;647.053924;1105.663536;1436.039292;1620.737408;1875.327732;2150.826832;2233.315816;21…
;Dye109;3.03;1;7.8109;61.01015881;338.5273;152.624513;59;68;113;72;41;0;63;3;3;3;0;0;0;0;0;0;13570.3212;14278.60095;21775.82254;24020.00193;23880.96129;23037.8563;22287.38094;20365.90262;20179.8602;31125.44489;39098.01098;58694.35626;65570.19339;69442.52994;70541.61427;68040.78086;62746.46867;59389.85482;847.401135;942.10064;1525.983464;1947.89444;2129.648916;2240.4716;2355.795609;2274.273154;205…
;Dye110;5.9;1;1.8042;3.25513764;208.4274;103.621376;31;37;78;46;32;0;38;2;2;4;0;0;0;0;0;0;10530.25315;10011.34488;15620.43879;17275.13462;17051.25691;15325.06473;15917.76116;14276.47849;13688.00734;20394.84094;25643.89354;38683.53781;41140.87083;43280.59856;42121.07235;40960.54557;39562.76704;37634.71273;583.612556;636.767408;1082.012856;1379.929955;1426.615504;1446.977022;1454.37618;1411.996152;…
;Dye112;7;1;-0.3195;0.10208025;133.8104;153.97158;37;44;124;64;60;0;56;2;2;4;0;0;0;0;0;0;13155.45712;13091.36165;19814.3641;23311.60806;25326.40086;26332.10618;28497.84744;28563.22875;28797.01731;28888.49001;36903.33993;55223.58873;62292.55259;69297.76374;74398.2651;79120.41408;81877.16988;83309.60854;907.458836;979.330908;1725.986812;2259.734929;2398.839724;2508.451636;2725.624458;2821.726876;29…
;Dye114;5.96;1;0.187;0.034969;76.8754;105.574962;32;38;81;47;34;0;40;2;2;3;0;0;0;0;0;0;9792.969916;9698.206103;14849.8971;16236.41929;16899.7961;17472.26892;17886.69608;16800.35042;15788.52513;20707.26499;26138.44198;39249.11778;42942.84181;46100.50676;48595.65047;50038.39054;49094.45675;46171.90235;603.386667;657.384376;1115.706276;1448.416484;1517.694374;1593.439226;1701.247799;1741.239412;1683…
;Dye115;5.2;1;2.2344;4.99254336;141.9936;158.311959;35;40;130;67;63;0;60;3;2;2;0;0;0;0;0;0;11876.07064;12621.21507;19452.17895;22004.35027;23160.47412;23761.2619;23984.8848;25066.00717;28001.93476;29725.56855;38098.71057;58597.11846;70447.14892;77121.77333;79447.31429;82190.32316;86733.09102;94694.40088;950.49023;1022.217936;1802.040216;2458.420907;2995.267532;3019.81183;3118.611298;3258.577496;3…
;Dye116;6.5;1;-1.387;1.923769;163.3208;193.233475;45;52;156;81;75;0;72;3;2;4;0;0;0;0;0;0;15675.12006;16037.96022;24120.69624;26014.26987;27831.77142;28795.81452;29529.13035;31319.956;34403.43728;36374.33078;46568.70379;70075.50639;79759.23939;87639.74613;92246.79717;95874.46622;101009.3362;109287.3773;1139.085688;1230.5954;2170.121544;2924.440767;3173.7532;3390.158114;3581.608042;3708.229752;3872…
;Dye118;6.95;1;-6.1367;37.65908689;170.0021;231.166921;57;68;195;98;97;0;88;5;4;1;0;0;0;0;0;0;15826.4967;17888.07461;26485.82591;31310.71055;37267.32241;43849.34824;46828.23568;47917.7131;48022.98216;42963.52177;55602.77842;83631.99715;100757.5795;118803.0161;141269.8947;159985.1974;172475.1448;179860.3423;1428.415309;1541.805072;2755.045396;3776.204334;4244.754564;4966.963796;5795.793454;6496.73…
;Dye119;6.67;1;-6.7273;45.25656529;162.2086;233.120507;58;69;198;99;99;0;90;5;4;0;0;0;0;0;0;0;15089.21347;17574.93583;25715.28422;31034.10771;36519.94557;42879.86073;46810.34752;47467.68149;46822.9524;43275.94583;56097.32686;84197.57712;102445.585;119992.6064;142356.5412;161142.3063;172847.4279;179696.8098;1448.18942;1562.42204;2788.738816;3844.871184;4333.097712;5054.030904;5884.77322;6543.6526;…
;Dye120;2.3;1;4.3167;18.63389889;222.354;106.108169;38;45;83;50;33;0;45;3;2;0;0;0;0;0;0;0;7625.939706;9034.490254;13936.8544;16447.9359;17189.87129;16688.90579;15765.86288;15474.02985;16565.17588;21246.74822;27358.44521;42506.33198;51832.99912;57469.17226;58345.02915;56021.01054;53311.62143;56108.22143;618.340872;688.183512;1164.044048;1574.63702;1831.152548;2029.64888;2150.1301;1982.622872;1872.…
;Dye122;5.1;1;6.0448;36.53960704;172.2399;85.92779;23;27;68;38;30;0;32;2;2;2;0;0;0;0;0;0;7606.949092;7581.255342;12233.65505;13077.20028;13464.75047;13093.87568;11599.10311;11204.29689;13202.47895;16598.01756;20862.36789;32240.65318;37466.14095;39384.0563;37408.34174;35030.43854;34049.08437;35707.19666;507.444834;544.80936;927.027972;1204.316783;1543.70866;1374.904806;1254.18009;1211.139612;1241.…
;Dye123;4.9;1;6.1122;37.35898884;302.7789;135.228169;55;65;99;66;33;0;57;5;2;2;0;0;0;0;0;0;11805.18846;12834.63853;19846.52156;21980.96559;22704.07403;22566.36494;20761.97297;19352.00067;20653.51655;28009.13386;35312.12366;53873.74232;61433.25855;66241.02146;68164.44235;66269.4277;60059.44222;58879.76348;746.718034;838.691772;1362.302248;1785.174843;1955.711252;2053.232394;2200.237374;2114.720846…
;Dye124;5.8;1;7.8196;61.14614416;138.6017;184.725545;55;65;147;82;65;0;73;5;2;2;0;0;0;0;0;0;14145.92844;15530.29129;24838.5502;27896.85445;28540.04866;28792.58819;28781.70593;27987.53504;30257.97178;35780.08411;45759.96581;71757.92324;87128.68402;93582.04044;93611.17247;93705.984;92899.54998;97570.06028;1082.357138;1187.104252;2044.75716;2741.427899;3550.550164;3321.16585;3247.463934;3290.414422;…
;Dye125;5.8;1;4.1178;16.95627684;329.3529;150.810513;55;65;115;74;41;0;61;5;6;2;0;0;0;0;0;0;13414.24546;14468.80715;22069.74993;24841.70624;25746.51274;26364.23287;25112.92765;24322.62766;25271.60459;30817.43453;38651.85261;58428.92151;68109.61533;75008.39103;77585.12281;76527.92233;72228.11263;72250.45562;884.034674;975.9039;1610.069912;1976.262203;2278.140436;2510.991482;2593.094974;2563.119254…
;Dye126;5.6;1;7.201;51.854401;236.0843;114.575341;33;38;89;52;37;0;45;3;2;2;0;0;0;0;0;0;9685.691162;9998.20485;15705.18522;17170.62955;17105.07334;16717.6288;15999.17034;15310.76483;15573.15024;22564.63767;28339.28812;43504.52236;51060.6432;52891.89266;51118.58139;49929.02065;49084.69175;48573.27873;662.702426;716.511248;1201.242368;1588.251927;1984.508348;1821.778098;1710.930474;1701.219568;1700…
;;;;;;;;;;;;;;;;;;;;;;;;;;;;;;;;;;;;;;;;;;;;;;;;;;;;;;;;;;;;;;;;;;;;;;;;;;;;;;;;;;;;;;;;;;;;;;;;;;;;;;;;;;;;;;;;;;;;;;;;;;;;;;;;;;;;;;;;;;;;;;;;;;;;;;;;;;;;;;;;;;;;;;;;;;;;;;;;;;;;;;;;;;;;;;;;;;;;;;;;;;;;;;;;;;;;;;;;;;;;;;;;;;;;;;;;;;;;;;;;;;;;;;;;;;;;;;;;;;;;;;;;;;;;;;;;;;;;;;;;;;;;;;;;;;;;;;;;;;;;;;;;;;;;;;;;;;;;;;;;;;;;;;;;;;;;;;;;;;;;;;;;;;;;;;;;;;;;;;;;;;;;;;;;;;;;;;;;;;;;;;;;;;;;;;;;;;;;;;;…
;;;;;;;;;;;;;;;;;;;;;;;;;;;;;;;;;;;;;;;;;;;;;;;;;;;;;;;;;;;;;;;;;;;;;;;;;;;;;;;;;;;;;;;;;;;;;;;;;;;;;;;;;;;;;;;;;;;;;;;;;;;;;;;;;;;;;;;;;;;;;;;;;;;;;;;;;;;;;;;;;;;;;;;;;;;;;;;;;;;;;;;;;;;;;;;;;;;;;;;;;;;;;;;;;;;;;;;;;;;;;;;;;;;;;;;;;;;;;;;;;;;;;;;;;;;;;;;;;;;;;;;;;;;;;;;;;;;;;;;;;;;;;;;;;;;;;;;;;;;;;;;;;;;;;;;;;;;;;;;;;;;;;;;;;;;;;;;;;;;;;;;;;;;;;;;;;;;;;;;;;;;;;;;;;;;;;;;;;;;;;;;;;;;;;;;;;;;;;;;…
Test set;;;;;;;;;;;;;;;;;;;;;;;;;;;;;;;;;;;;;;;;;;;;;;;;;;;;;;;;;;;;;;;;;;;;;;;;;;;;;;;;;;;;;;;;;;;;;;;;;;;;;;;;;;;;;;;;;;;;;;;;;;;;;;;;;;;;;;;;;;;;;;;;;;;;;;;;;;;;;;;;;;;;;;;;;;;;;;;;;;;;;;;;;;;;;;;;;;;;;;;;;;;;;;;;;;;;;;;;;;;;;;;;;;;;;;;;;;;;;;;;;;;;;;;;;;;;;;;;;;;;;;;;;;;;;;;;;;;;;;;;;;;;;;;;;;;;;;;;;;;;;;;;;;;;;;;;;;;;;;;;;;;;;;;;;;;;;;;;;;;;;;;;;;;;;;;;;;;;;;;;;;;;;;;;;;;;;;;;;;;;;;;;;;;;;;;…
;;;;;;;;;;;;;;;;;;;;;;;;;;;;;;;;;;;;;;;;;;;;;;;;;;;;;;;;;;;;;;;;;;;;;;;;;;;;;;;;;;;;;;;;;;;;;;;;;;;;;;;;;;;;;;;;;;;;;;;;;;;;;;;;;;;;;;;;;;;;;;;;;;;;;;;;;;;;;;;;;;;;;;;;;;;;;;;;;;;;;;;;;;;;;;;;;;;;;;;;;;;;;;;;;;;;;;;;;;;;;;;;;;;;;;;;;;;;;;;;;;;;;;;;;;;;;;;;;;;;;;;;;;;;;;;;;;;;;;;;;;;;;;;;;;;;;;;;;;;;;;;;;;;;;;;;;;;;;;;;;;;;;;;;;;;;;;;;;;;;;;;;;;;;;;;;;;;;;;;;;;;;;;;;;;;;;;;;;;;;;;;;;;;;;;;;;;;;;;;…
;Name;PCE;nAcid;ALogP;ALogp2;AMR;apol;naAromAtom;nAromBond;nAtom;nHeavyAtom;nH;nB;nC;nN;nO;nS;nP;nF;nCl;nBr;nI;nX;ATS0m;ATS1m;ATS2m;ATS3m;ATS4m;ATS5m;ATS6m;ATS7m;ATS8m;ATS0v;ATS1v;ATS2v;ATS3v;ATS4v;ATS5v;ATS6v;ATS7v;ATS8v;ATS0e;ATS1e;ATS2e;ATS3e;ATS4e;ATS5e;ATS6e;ATS7e;ATS8e;ATS0p;ATS1p;ATS2p;ATS3p;ATS4p;ATS5p;ATS6p;ATS7p;ATS8p;ATS0i;ATS1i;ATS2i;ATS3i;ATS4i;ATS5i;ATS6i;ATS7i;ATS8i;ATS0s;ATS1s;ATS…
;Dye5;5.48;1;3.874;15.007876;98.5871;125.189685;36;43;100;55;45;0;48;3;2;2;0;0;0;0;0;0;10126.61204;10720.06595;16978.44235;18696.37924;18978.37624;18740.8821;18566.24492;18342.79748;19468.64463;24083.85833;30746.23561;47681.65219;56150.96919;59808.93568;59023.94863;58829.14887;59541.63212;62132.43637;739.071686;806.074784;1394.109244;1836.804507;2256.7146;2156.402014;2106.4219;2135.771774;2218.92…
;Dye6;1.21;1;2.1343;4.55523649;126.2237;59.813067;19;22;48;29;19;0;24;3;2;0;0;0;0;0;0;0;4582.168269;5114.123876;7452.906706;8272.087578;8068.844892;7557.093145;6766.687051;5887.742146;5907.143058;11917.72086;14740.69314;21687.2328;25391.61793;26252.74289;25506.63593;22722.86915;18736.09308;17274.29874;365.93154;392.483248;636.658216;804.814568;931.054624;912.679604;894.107676;750.808616;643.98824…
;Dye7;2.82;1;2.8097;7.89441409;116.8866;54.952688;19;22;43;27;16;0;23;2;2;0;0;0;0;0;0;0;4238.659907;4717.352502;6920.725167;7570.416718;7339.671444;7077.118403;6339.784857;5202.71803;4653.11033;11157.63855;13856.96905;20350.8567;23269.68455;23476.10529;23059.21986;21485.33532;17618.6742;14351.7305;328.033996;352.358696;563.100668;727.163864;806.008208;763.32766;775.614996;708.758424;576.420856;74…
;Dye9;5.92;1;-0.2245;0.05040025;93.6159;122.802892;34;40;97;53;44;0;46;2;2;3;0;0;0;0;0;0;10668.71528;10684.86171;16091.61285;18078.00209;18796.13521;19209.16747;19711.061;19051.06999;19587.81754;23559.20385;29826.90955;44303.7954;49033.89236;52929.04238;55495.02042;56835.53113;56234.27156;56307.15377;715.814403;773.803792;1328.708192;1739.26032;1829.53517;1862.745128;1987.996271;2022.935256;1959.…
;Dye15;1.87;1;1.4072;1.98021184;133.9143;68.129032;19;22;56;32;24;0;27;2;3;0;0;0;0;0;0;0;5079.812904;5631.329547;8037.707849;8961.873098;8699.078271;8311.529029;8108.942259;7633.492028;7302.091613;13316.76689;16650.87169;24277.25847;28203.14985;29101.42026;28727.58082;27554.13159;25420.88882;23786.00317;425.295488;451.989068;754.323332;961.984744;1056.97082;1085.385852;1082.281324;984.99104;947.1…
;Dye18;4.57;1;2.6724;7.14172176;188.0865;90.676204;29;34;70;42;28;0;35;2;3;2;0;0;0;0;0;0;8293.677328;8374.161507;12657.78704;13204.12295;13499.93319;13154.89204;12552.23076;11847.69132;11522.12277;18022.79156;22508.90437;33452.22243;37080.28325;38947.75573;38365.83775;36444.42923;35148.69396;34906.55551;529.98117;573.263412;951.628924;1188.271914;1286.42758;1341.076632;1300.586742;1215.725142;122…
;Dye21;6.6;1;0.187;0.034969;76.8754;105.574962;32;38;81;47;34;0;40;2;2;3;0;0;0;0;0;0;9792.969916;9698.206103;14849.8971;16497.03624;17107.69323;17260.76798;17896.77104;16559.54188;16021.23137;20707.26499;26138.44198;39249.11778;42981.4263;46164.48154;48385.76288;50090.95966;49015.2359;46344.39779;603.386667;657.384376;1115.706276;1448.543506;1517.16578;1581.278764;1694.928503;1740.660006;1690.900…
;Dye22;6.73;1;1.4391;2.07100881;203.6825;103.476962;32;38;81;47;34;0;40;2;3;2;0;0;0;0;0;0;9021.094317;9312.388761;14078.26242;15547.73477;16319.86906;16312.78352;17172.75722;16157.53505;15635.41402;20326.87853;25738.42548;38449.08479;42181.43401;45310.26353;47694.03921;49599.34566;48561.03439;45944.38129;607.994534;661.2123;1123.362124;1459.852331;1526.628252;1592.319244;1700.710118;1746.294554;1…
;Dye33;4.11;1;-0.3129;0.09790641;96.2075;144.836857;45;54;113;64;49;0;56;3;2;3;0;0;0;0;0;0;12312.63286;12837.01671;19634.70221;22117.68029;23278.1618;27348.8156;29238.9599;30107.51444;28427.79763;28193.10576;36022.3097;54670.94246;62030.95923;68633.68999;79015.13038;90169.07543;96937.887;98104.16178;835.013519;918.6498;1582.882076;2079.859416;2225.521872;2463.018915;2864.184448;3254.625302;3593.1…
;Dye36;6.5;1;3.4813;12.11944969;187.6581;88.540618;29;34;67;41;26;0;35;2;2;2;0;0;0;0;0;0;8035.677199;8254.147595;13097.48968;15084.64676;16006.88011;15125.72134;12551.22861;10320.02031;10253.91217;17744.23329;22521.00594;34949.03794;41452.38995;46931.96641;47231.59551;41410.31641;33215.45511;28156.90981;503.192526;554.041412;933.462428;1233.235759;1432.530408;1654.125638;1644.161396;1349.662138;1…
;Dye39;6.01;1;-0.7687;0.59089969;70.277;86.923376;22;26;71;39;32;0;33;2;3;1;0;0;0;0;0;0;6981.369742;7363.916297;10928.653;12131.48169;13664.20898;15191.37728;14219.40003;12544.09667;12111.7821;16703.31549;21115.34153;31363.33996;36583.0007;41255.23722;45415.50633;46702.0193;44071.06688;40428.64998;533.030145;570.413064;980.435308;1275.399246;1421.020994;1592.99733;1739.344692;1808.75235;1749.7365…
;Dye44;5.69;1;2.1606;4.66819236;129.6734;161.211959;41;49;131;68;63;0;60;3;2;3;0;0;0;0;0;0;12903.91424;13439.30831;20838.15024;22903.81997;22879.19464;22022.91388;22838.11972;22641.07899;23618.93693;30322.34579;38899.17303;59577.51106;68687.6207;72847.86356;71846.61553;71411.46105;72495.11468;75628.35065;959.234079;1040.918196;1834.598104;2453.08806;2873.436996;2781.109818;2726.020625;2712.148006…
;Dye47;5.13;1;-0.4913;0.24137569;82.6324;113.255341;33;38;89;52;37;0;43;5;2;2;0;0;0;0;0;0;9789.555018;10510.61244;15672.03567;16713.80469;18437.48236;19033.56309;16278.58015;15627.76761;16843.22731;22204.23221;28532.93413;43995.45071;49964.84726;53741.8572;54760.94897;52139.19314;49144.20334;50932.31145;668.024666;739.162584;1290.040484;1733.245182;1853.088518;1925.546585;2004.380998;1860.310478;…
;Dye57;7.15;1;-3.7076;13.74629776;131.8088;173.93951;42;50;145;75;70;0;66;6;2;1;0;0;0;0;0;0;12309.51236;13962.79003;19715.90907;22387.14345;25197.49611;26895.35622;28834.68603;29003.16482;28572.56696;32617.42146;42017.68685;62712.53495;73029.87059;80579.38134;87657.14557;96237.85537;101059.0589;102979.3408;1064.623633;1157.548636;2055.275776;2776.949104;2983.622944;3170.074498;3526.158954;3805.17…
;Dye64;2.74;1;2.9959;8.97541681;139.6907;63.132688;24;28;47;31;16;0;26;2;2;1;0;0;0;0;0;0;5699.29587;5920.290185;8927.081242;9222.103429;9371.291023;8940.694003;6700.203572;5270.00231;5877.657446;13024.96649;16132.99525;23883.31702;26206.08583;26843.50183;26031.76352;22283.00071;17255.99134;15631.87366;359.399393;391.220088;619.399408;795.941306;836.127748;834.494716;829.615746;709.5367;542.231568…
;Dye65;2.94;1;3.3236;11.04631696;136.4265;61.179102;23;27;44;30;14;0;24;2;2;2;0;0;0;0;0;0;6436.5791;6233.428966;9737.640729;10119.25585;10546.76316;9980.764049;7589.236628;6445.331408;6977.582148;12712.54244;15638.44682;23298.56272;24618.42822;25713.54681;24684.97668;21312.16039;17513.51285;16054.02891;339.625282;370.60312;585.800516;726.190255;746.289204;740.938078;730.56681;623.227836;506.05258…
;Dye72;7.5;1;-4.1348;17.09657104;232.8679;149.55951;23;27;129;59;70;0;53;2;2;2;0;0;0;0;0;0;10677.13819;11239.34952;16297.02162;18453.68872;19507.49972;19724.19424;19698.47711;20274.64033;21406.28642;26735.22228;34769.20439;51909.54685;59543.77563;63909.86902;66122.296;67597.95274;69380.87691;71205.86901;934.53423;995.405992;1827.341176;2526.614687;2694.231916;2827.476358;2878.726808;2946.275278;3…
;Dye75;5.06;1;0.1282;0.01643524;103.6064;115.762892;28;33;93;49;44;0;42;2;2;3;0;0;0;0;0;0;10091.6588;9963.541104;15029.55698;16963.71398;17722.61638;17420.62854;17753.926;18060.28411;18738.81724;21865.13624;27709.32504;41166.26786;45735.00105;49553.07136;50435.26543;50619.90633;51743.26639;54343.94065;685.652339;736.101212;1282.537764;1663.026276;1752.62942;1806.30706;1860.301531;1876.787594;1894…
;Dye78;5.34;1;5.1637;26.66379769;206.4769;95.580618;35;41;71;45;26;0;39;2;2;2;0;0;0;0;0;0;8612.733683;8975.4682;14249.57052;15632.61352;15700.49446;15193.82455;14139.5902;13708.09418;14204.3823;19438.3009;24638.59045;38275.00567;43835.90825;46463.87953;45478.66456;43364.46449;41558.25363;41416.46384;533.35459;591.743992;980.349628;1275.176475;1468.805664;1489.516878;1498.724744;1357.144794;1322.8…
;Dye80;5.15;1;5.1637;26.66379769;206.4769;95.580618;35;41;71;45;26;0;39;2;2;2;0;0;0;0;0;0;8612.733683;8975.4682;14249.57052;15632.61352;15579.42845;14544.13041;13023.83063;12828.45105;13537.86277;19438.3009;24638.59045;38275.00567;43835.90825;46238.75211;44018.416;40382.70661;38176.27768;39020.09521;533.35459;591.743992;980.349628;1275.176475;1468.781948;1487.801626;1473.19044;1293.69847;1215.206…
;Dye88;2.85;1;2.2973;5.27758729;124.076;134.944408;29;35;112;56;56;0;50;2;2;2;0;0;0;0;0;0;10230.12093;10781.32205;16806.21571;19069.39581;19791.15612;20444.11769;21397.54616;21227.91217;21894.13104;25029.49915;32315.85795;49893.52502;59051.35178;62842.236;63071.57292;66219.68528;68671.58215;69040.91648;817.854186;880.678112;1572.974388;2097.655187;2515.50789;2343.683882;2292.239744;2524.987888;26…
;Dye92;6.48;1;-1.334;1.779556;114.2185;186.854338;58;69;149;83;66;0;74;4;3;2;0;0;0;0;0;0;14348.94845;15830.59031;23972.70206;27523.38492;31131.13832;34209.67784;34066.0664;34901.25828;36209.97387;36145.59387;46558.20776;70819.98446;83716.00545;92628.94972;101432.1599;107460.5802;111289.0818;113880.0848;1086.32927;1196.363764;2068.326064;2782.826014;3099.060154;3389.491622;3567.612642;3807.743389;…
;Dye99;6.23;1;-0.1464;0.02143296;95.3014;124.296099;36;43;99;56;43;0;47;5;2;2;0;0;0;0;0;0;10372.70789;11088.24387;17217.03042;19684.56311;20634.94159;21151.80418;18765.94024;17484.756;15339.85284;24084.80229;31003.39073;47822.81384;56280.88885;61921.32921;64027.98762;59907.19717;52402.05334;48247.52466;738.497514;812.242792;1418.321468;1887.046587;2107.314538;2348.048258;2369.198318;2088.56013;18…
;Dye101;5.2;1;0.4672;0.21827584;86.7334;112.822134;33;39;89;51;38;0;43;4;2;2;0;0;0;0;0;0;9594.375033;10162.26941;15190.03953;17685.96;20392.60674;20905.57491;17510.11914;15546.14388;15759.7119;21992.00178;28108.15651;43211.25986;52211.49087;59833.02046;61641.18823;56920.4638;49294.15007;45842.62426;664.541494;727.50856;1256.211292;1679.72068;1952.894944;2203.838607;2209.104184;1969.986338;1753.00…
;Dye106;4.87;1;-2.0847;4.34597409;68.753;146.172064;52;60;116;68;48;0;61;4;3;0;0;0;0;0;0;0;10399.53852;12341.20263;18814.31496;22907.18853;26065.79254;28588.80256;27921.2456;25600.75264;24425.64336;28886.81227;37399.79484;57761.78191;71376.31792;81555.12067;91574.72686;93970.23415;88618.15256;82359.5242;849.882512;945.280508;1616.117096;2221.580004;2556.201564;2917.175312;3174.40558;3223.791436;3…
;Dye107;4.49;1;-1.1604;1.34652816;125.6717;136.548408;29;35;114;58;56;0;50;2;4;2;0;0;0;0;0;0;10742.05694;11261.44976;16784.03373;19192.91658;20823.47037;22085.36712;21233.7076;21641.03431;23253.75045;25462.2807;32679.74216;48889.92393;56733.28301;61306.87864;62939.31944;64460.25614;67393.17103;70399.20753;844.557618;905.732616;1613.802584;2146.49381;2362.162172;2458.575275;2433.579854;2632.305244…
;Dye108;4.6;1;-5.77;33.2929;145.9507;167.484268;29;35;144;68;76;0;60;2;4;2;0;0;0;0;0;0;12205.01943;12946.23273;18478.98708;20455.36762;21954.78464;23100.35696;21931.93989;22744.76779;24269.28582;30319.12461;39209.6435;57575.14022;65073.05117;68614.25434;69526.37868;69817.68269;72793.43027;76652.89222;1054.332058;1123.490416;2041.050232;2770.178266;2847.599716;2904.801595;2932.229258;2976.0965;307…
;Dye111;6.5;1;5.5033;30.28631089;102.1578;120.744134;37;44;92;54;38;0;45;2;3;4;0;0;0;0;0;0;11802.16638;11478.16424;18572.06485;21168.02392;22011.38937;21474.53018;23293.55758;23188.57708;21183.78516;23762.35249;29902.39056;46420.66795;53277.96441;58361.74039;60221.99414;63846.56325;68132.87378;65897.08852;690.058668;752.32458;1274.975608;1604.940231;2016.115872;2004.10022;2121.182188;2318.241008;…
;Dye113;4.31;1;-2.1036;4.42513296;105.3757;161.751959;46;54;134;71;63;0;64;5;2;0;0;0;0;0;0;0;10789.83202;12715.35729;18475.62375;20574.00932;21118.4323;21121.78989;21478.34851;21337.49223;21600.83272;30712.71003;39502.87642;58980.23275;68689.72656;73709.9353;75903.52055;76284.2541;75054.5982;76278.60715;983.567868;1074.985072;1870.359636;2510.626356;2722.819288;2884.355572;3024.704008;2942.923208…
;Dye117;6.5;1;-0.2058;0.04235364;178.9078;206.073475;51;60;162;87;75;0;76;3;2;6;0;0;0;0;0;0;18307.86374;18155.30735;28066.86224;30603.06623;29997.54689;31786.32658;32622.66203;34298.39424;38183.06903;39261.95286;50273.7224;76638.5098;85987.47337;91803.71121;97210.44515;101091.2681;105432.6268;113902.1171;1186.73545;1293.237152;2280.324016;3036.872497;3264.86548;3472.025694;3666.461606;3735.846772…
;Dye121;3.19;1;2.6337;6.93637569;164.9716;193.281889;47;53;157;84;73;0;75;4;3;2;0;0;0;0;0;0;14501.34108;15590.97086;23636.54711;26373.93636;27273.88562;28417.29619;28791.33295;29767.46843;32597.81292;36817.78073;46834.07993;71088.16088;84886.5564;91477.9667;93981.4811;97267.7875;103074.0648;111832.4464;1147.617498;1235.763372;2137.414688;2915.045077;3487.874574;3543.309366;3633.3679;3789.485884;4…
